# Supplementary material for: Approved Ambiguities: An Analysis of Applications for the Ethical Review of Animal Research in Sweden—Focusing on Harm, Benefit, and the 3Rs
Source: Animals (Basel). 2025 Sep 23;15(19):2771. doi: 10.3390/ani15192771 (PMC12523415; doi:10.3390/ani15192771)
Supplement: Supplementary file 1 [file animals-15-02771-s001.zip]

Archive with 1 entries (1 files):
- animals-3828846-supplementary.pdf
